# Supplementary material for: A Generative Model for Measuring Latent Timing Structure in Motor Sequences
Source: PLoS One. 2012 Jul 16;7(7):e37616. doi: 10.1371/journal.pone.0037616 (PMC3398023; doi:10.1371/journal.pone.0037616)
Supplement: Matlab S1 — A.zip file containing Matlab functions for model implementation. Also contains a.txt file giving an overview of the functions. (ZIP) [file pone.0037616.s001.zip]

Archive with 8 entries (8 files):
- glaze_troyer12_code/args2timing_vars.m
- glaze_troyer12_code/code_description.txt
- glaze_troyer12_code/rotate_max.m
- glaze_troyer12_code/timing_latvar.m
- glaze_troyer12_code/timing_mcsim.m
- glaze_troyer12_code/timing_var.m
- glaze_troyer12_code/timing_var_BIC.m
- glaze_troyer12_code/timing_var_EM.m
