# Supplementary material for: A Generative Model for Measuring Latent Timing Structure in Motor Sequences
Source: PLoS One. 2012 Jul 16;7(7):e37616. doi: 10.1371/journal.pone.0037616 (PMC3398023; doi:10.1371/journal.pone.0037616)
Supplement: Matlab S1 — A.zip file containing Matlab functions for model implementation. Also contains a.txt file giving an overview of the functions. (ZIP) [file pone.0037616.s001.zip › glaze_troyer12_code/rotate_max.m]

function V = rotate_max(W)

[K,Q] = size(W);
One = ones(K,1);
V1 = W*W'*One / norm(W'*One);

[Vr,Lambda] = eig(W*W' - V1*V1');
[lambda,sortinds] = sort(diag(Lambda),'descend');
matinds = sortinds(1:Q-1);
Vr = Vr(:,matinds) * sqrt(Lambda(matinds,matinds));

V = [V1 Vr];
